# Supplementary material for: Single-cell RNA sequencing to dissect the immunological network of liver fibrosis in Schistosoma japonicum-infected mice
Source: Front Immunol. 2022 Dec 22;13:980872. doi: 10.3389/fimmu.2022.980872 (PMC9814160; doi:10.3389/fimmu.2022.980872)
Supplement: Supplementary file 1 [file Table_1.xlsx]

## Sheet: Sheet1
Gene	F/R	Primer sequence
Cxcl16	F	ACCCTTGTCTCTTGCGTTCTT
	R	CAAAGTACCCTGCGGTATCTG
Cxcr6	F	GAGTCAGCTCTGTACGATGGG
	R	TCCTTGAACTTTAGGAAGCGTTT
Ccl6	F	GCTGGCCTCATACAAGAAATGG
	R	GCTTAGGCACCTCTGAACTCTC
Ccr2	F	ATCCACGGCATACTATCAACATC
	R	CAAGGCTCACCATCATCGTAG
Ccl5	F	AAGATCTCTGCAGCTGCCCT
	R	GAGCCATATGGTGAGGCAGG
Ccr5	F	TTTTCAAGGGTCAGTTCCGAC
	R	GGAAGACCATCATGTTACCCAC
Fasl	F	TCCGTGAGTTCACCAACCAAA
	R	GGGGGTTCCCTGTTAAATGGG
Fas	F	GCGGGTTCGTGAAACTGATAA
	R	GCAAAATGGGCCTCCTTGATA
GAPDH	F	AGGTCGGTGTGAACGGATTTG
	R	TGTAGACCATGTAGTTGAGGTCA
